# Supplementary material for: Divergent Mechanisms Controlling Hypoxic Sensitivity and Lifespan by the DAF-2/Insulin/IGF-Receptor Pathway
Source: PLoS One. 2009 Nov 20;4(11):e7937. doi: 10.1371/journal.pone.0007937 (PMC2775958; doi:10.1371/journal.pone.0007937)
Supplement: Table S1 — List of genes upregulated in daf-2(e1370). (0.06 MB XLS) [file pone.0007937.s001.xls]

## Sheet: Genes Upregulated in e1370
Table S1. Genes differentially up-Regulated in e1370 compared to either m596 or e1368
							Relative Expression
Sequence Name	Common Name	Protein/homology	Biological Process	Expression	p-value	e1370 vs. m596	e1370 vs. e1368	e1368 vs. m596
Y69A2AR.23		Nematode specific	Unknown	ND	0.00171	3.99686	2.17235	1.83987
Y51H1A.3		NADH:ubiquinone oxidoreductase, NDUFB8/ASHI subunit	Metabolism	Ubiquitous, Mitochondrial	0.002	2.14872	1.55042	1.3859
H17B01.1		Permease of the major facilitator superfamily	Metabolism	Ubiquitous	0.00214	1.91712	1.54039	1.24457
M01D7.6	emr-1	Thymopoietin	Transcription/DNA/RNA processing	Ubiquitous	0.00234	2.02019	1.54918	1.30404
C10H11.1	viln-1	Actin regulatory protein supervillin (gelsolin/villin family)	Structure	Ubiquitous	0.00244	1.41136	1.18482	1.19119
C33C12.9		N(6)-adenine-specific DNA methyltransferase 1	Transcription/DNA/RNA processing	ND	0.00251	1.89015	1.43804	1.31439
ZC8.3	set-30	Predicted histone tail methylase containing SET domain	Transcription/DNA/RNA processing	ND	0.00251	2.05191	1.45121	1.41393
C02B10.5		Unnamed protein	Unknown	ND	0.00275	1.26638	1.22105	no change
R53.7		5'-AMP-activated protein kinase, gamma subunit	Signaling	ND	0.00301	2.0716	1.54418	1.34155
B0273.4a	unc-5	Netrin transmembrane receptor	Receptors	Neuronal	0.0031	1.37883	no change	1.4426
C07A4.3		Defense-related protein containing SCP domain	Stress/Defense/Cell Death	ND	0.0031	2.27606	1.26119	1.8047
F56C11.1	bli-3	Ferric reductase, NADH/NADPH oxidase and related proteins	Structure	Hypodermal	0.0031	2.00409	1.49949	1.33651
Y48A6B.13	spat-2	Suppressor of PAr-Two defect	Unknown	ND	0.0031	1.62793	1.12764	1.44366
Y54G2A.21		Unnamed protein	Unknown	ND	0.00338	1.59803	1.36421	1.17139
Y73B3A.10		Chaperonin complex component, TCP-1 gamma subunit (CCT3)	Unknown	ND	0.00338	1.53837	1.22425	1.25659
Y71G12B.12	atg-5	Ortholog of the autophagic budding yeast protein Atg5p and of human ATG5	Stress/Defense/Cell Death	ND	0.0035	1.78881	1.17989	1.51608
D1022.1	ubc-6	Non-canonical ubiquitin conjugating enzyme 1	Protein Degradation/Modification/Turnover	ND	0.00363	1.74903	1.35224	1.29344
Y46G5A.22		Unnamed protein	Unknown	ND	0.00363	1.82217	1.39894	1.30254
F26F12.3		Unnamed protein	Unknown	ND	0.00389	1.74625	1.40969	1.23875
Y82E9BR.16		Synaptic vesicle transporter SVOP and related transporters (major facilitator superfamily)	Channels/Transport	ND	0.00389	1.90158	1.53582	1.23815
ZK863.3	elpc-3	Elongator complex protein component	Transcription/DNA/RNA processing	ND	0.00389	1.73427	1.47181	1.17832
B0334.11	ooc-3	Nematode-specific protein required for A-P positioning	Unknown	ND	0.00391	1.83652	1.63898	1.12053
F59E12.6		Unnamed protein	Unknown	ND	0.00391	1.60603	1.45354	1.10491
K08D9.4		Unnamed protein	Unknown	ND	0.00391	1.72836	1.22917	1.40613
F33A8.1	let-858	Nucampholin	Transcription/DNA/RNA processing	ND	0.00417	1.90506	1.48863	1.27975
K01G5.5		Pseudouridine synthase	Transcription/DNA/RNA processing	Mitochondrial	0.00417	2.52785	1.68951	1.4962
Y57A10A.7		Uncharacterized protein	Unknown	ND	0.00417	1.55017	1.28519	1.20617
C36A4.5		Microtubule-associated proteins	Structure	ND	0.00432	1.97066	1.5122	1.30318
C37C3.2	phi-18	Translation initiation factor 5 (eIF-5)	Translation	Ubiquitous	0.00432	2.09524	1.3222	1.58466
F11A10.1	lex-1	AAA+-type ATPase containing the bromodomain	Transcription/DNA/RNA processing	ND	0.00432	2.17493	1.82077	1.19452
Y39G10AR.20		Beta-tubulin folding cofactor A	Structure	ND	0.00432	1.77857	1.43241	1.24167
K09C6.7		Unnamed protein	Unknown	ND	0.00442	1.80976	1.33395	1.3567
T10B11.5		Uncharacterized conserved protein	Unknown	ND	0.00472	1.98723	1.59749	1.24397
Y54G11A.13	ctl-3	Catalase	Stress/Defense/Cell Death	Pharyngeal, Neuronal	0.00472	1.94457	1.40685	1.38222
F56A3.2		GIY-YIG type nuclease	Transcription/DNA/RNA processing	ND	0.00483	1.66227	1.25124	1.3285
F59E12.4	npl-4.1	Nuclear pore complex, rNpl4 component (sc Npl4)	Protein Degradation/Modification/Turnover	ND	0.00483	2.15119	1.6417	1.31034
K02A11.1	gfi-2	Myosin phosphatase, regulatory subunit	Signaling	ND	0.00483	1.69487	1.3814	1.22692
T03G11.6		Unnamed protein	Unknown	ND	0.00483	1.79101	1.41484	1.26587
C07E3.1	stip-1	Septin and Tuftelin Interacting Protein Homolog	Transcription/DNA/RNA processing	ND	0.00497	1.75092	1.25789	1.39194
C25A1.5		Cytochrome b5; Sphingolipid fatty acid hydroxylase	Metabolism	Intestinal	0.00497	2.224	1.69306	1.3136
F31D4.3	fkb-6	FKBP-type peptidyl-prolyl cis-trans isomerase	Protein Degradation/Modification/Turnover	Neuronal	0.00497	2.50266	1.66549	1.50266
F54B3.1		Unnamed protein	Unknown	ND	0.00497	1.64656	1.24544	1.32207
C17C3.9		Unnamed protein	Unknown	ND	0.00509	1.88285	1.4933	1.26087
C28H8.9		Predicted transcription factor Requiem/NEURO-D4	Transcription/DNA/RNA processing	ND	0.00509	1.74572	1.61174	1.08313
F15C11.2		Ubiquitin-like protein	Protein Degradation/Modification/Turnover	Pharyngeal, Intestinal	0.00509	2.30605	1.61194	1.4306
F48C1.6		Unnamed protein	Unknown	ND	0.00509	2.11044	1.55824	1.35437
F49E11.1	mbk-2	Dual-specificity tyrosine-phosphorylation regulated kinase	Signaling	Neuronal, Muscle, Pharyngeal	0.00509	1.76098	1.37002	1.28537
T19E10.1	ect-2	Predicted guanine nucleotide exchange factor (PEBBLE)	Signaling	Neuronal	0.00509	1.62977	1.34277	1.21374
C56A3.6		Unnamed protein	Unknown	ND	0.00552	1.90955	1.46577	1.30276
F31D4.2		Uncharacterized conserved protein	Unknown	ND	0.00552	1.66381	1.16126	1.43276
F33D4.2	itr-1	Inositol 1,4,5-trisphosphate receptor	Signaling	Intestinal	0.00552	1.57529	1.25375	1.25647
JC8.3	rpl-12	40S ribosomal protein S2	Translation	Ubiquitous	0.00552	1.95393	1.52754	1.27913
R05F9.6		Phosphoglucomutase	Metabolism	Intestinal, Muscle, Hypodermal	0.00552	2.48684	1.78808	1.39079
R53.1		3'-phosphoadenosine 5'-phosphosulfate sulfotransferase (PAPS reductase)/FAD synthetase and related enzymes	Metabolism	ND	0.00552	2.09078	1.36814	1.5282
Y71F9AR.3		Unnamed protein	Unknown	ND	0.00552	1.55637	1.18914	1.30882
F31C3.3		Unnamed protein	Unknown	Intestinal, Neuronal	0.00592	1.75844	1.40311	1.25325
F35D11.5		Predicted membrane protein	Unknown	ND	0.00592	2.12761	1.6236	1.31043
F46C5.9		WD40 repeat protein, G-protein	Signaling	ND	0.00592	2.24609	1.58375	1.41821
Y39B6A.34		Uncharacterized conserved protein	Unknown	ND	0.00592	1.94054	1.48808	1.30405
Y63D3A.7		NDUFA2/B8 subunit of the mitochondrial NADH dehydrogenase (ubiquinone) complex (complex I)	Metabolism	Mitochondrial	0.00592	2.2931	1.66892	1.37401
Y66D12A.20	spe-6	Casein kinase (serine/threonine/tyrosine protein kinase)	Signaling	ND	0.00592	2.57337	1.52011	1.69289
Y75B12B.2	cyn-7	Cyclophilin type peptidyl-prolyl cis-trans isomerase	Protein Degradation/Modification/Turnover	ND	0.00592	2.34776	1.71351	1.37015
Y79H2A.11	zyg-8	Ca2+/calmodulin-dependent protein kinase, EF-Hand protein superfamily	Signaling	Gonadal	0.00592	1.63928	1.21591	1.34819
Y71H10A.2		Acyl-CoA reductase	Metabolism	ND	0.00606	1.81843	1.47052	1.23659
C47E8.5	daf-21	Molecular chaperone (HSP90 family)	Stress/Defense/Cell Death	Gonadal	0.00614	2.0566	1.48012	1.38949
D1007.6	rps-10	40s ribosomal protein s10	Translation	ND	0.00614	1.7315	1.37016	1.26372
F17C11.9		Glutathione S-transferase; Translation elongation factor EF-1 gamma	Translation	ND	0.00614	2.20159	1.60232	1.37401
W02D3.4		Uncharacterized conserved transmembrane protein	Unknown	ND	0.00614	2.31341	1.63676	1.41341
Y38C1AA.3	pnc-1	Pyrazinamidase/nicotinamidase PNC1	Stress/Defense/Cell Death	ND	0.00614	1.74439	1.34519	1.29676
Y57E12AL.6		Unnamed protein	Unknown	ND	0.00614	2.78754	1.74623	1.59632
C05C8.5		3'-5' exonuclease	Transcription/DNA/RNA processing	ND	0.00624	2.04151	1.60693	1.27044
C07A4.2		Defense-related protein containing SCP domain	Unknown	ND	0.00624	2.39383	1.82752	1.30988
F29G9.5	rpt-2	26S proteasome regulatory complex, ATPase RPT2	Protein Degradation/Modification/Turnover	Pharyngeal	0.00624	2.1639	1.44146	1.50119
R05D8.10	dhs-15	Reductases with broad range of substrate specificities	Metabolism	ND	0.00624	1.30631	1.09434	1.19369
R07E5.2	prdx-3	Alkyl hydroperoxide reductase, thiol specific antioxidant and related enzymes	Stress/Defense/Cell Death	ND	0.00624	2.20978	1.54268	1.43243
Y48G8AL.8	rpl-17	60S ribosomal protein L22	Translation	Ubiquitous	0.00624	1.61579	1.27386	1.26842
Y73B3A.1		PHD Zn-finger proteins	Unknown	ND	0.00624	1.93833	1.87266	no change
Y73F8A.27		Ferredoxin	Metabolism	Ubiquitous	0.00624	1.83959	1.29626	1.41915
Y81G3A.1		Nematode-specific sperm protein	Unknown	ND	0.00624	3.10046	1.80585	1.71689
M04C9.6	ppfr-1	Protein phosphatase 2A regulatory subunit A and related proteins	Signaling	ND	0.0063	1.59157	1.21304	1.31205
C14B9.10		Unnamed protein	Unknown	ND	0.00658	2.16995	1.73939	1.24754
C56G2.3		Uncharacterized conserved protein	Unknown	Pharyngeal, Intestinal, Muscle, Neuronal	0.00658	1.34195	1.09282	1.22797
K11D12.2	pqn-51	RNA polymerase II transcription initiation factor TFIIA, large chain	Transcription/DNA/RNA processing	ND	0.00658	2.30192	2.01257	1.14377
T05H4.2	fbxa-196	F-box containing protein	Unknown	ND	0.00658	1.73826	1.28114	1.35681
B0495.6		Uncharacterized conserved protein	Unknown	ND	0.00682	2.37377	1.73684	1.36671
F21F3.5	unc-38	Acetylcholine receptor	Channels/Transport	Muscle	0.00682	1.82939	1.48234	1.23412
F33D4.4		Fatty acid desaturase	Metabolism	ND	0.00682	2.49421	1.56861	1.59008
T23F11.1		Serine/threonine protein phosphatase	Signaling	ND	0.00682	1.96612	1.56358	1.25745
W02B12.2	rsp-2	Alternative splicing factor SRp55/B52/SRp75 (RRM superfamily)	Transcription/DNA/RNA processing	ND	0.00682	2.2142	1.60739	1.37751
Y63D3A.6	dnj-29	Molecular chaperone SEC63, endoplasmic reticulum translocon component; Molecular chaperone (DnaJ superfamily)	Protein Degradation/Modification/Turnover	ND	0.00682	1.84401	1.29931	1.41922
D2062.1		Defense-related protein containing SCP domain	Unknown	ND	0.00698	1.79484	1.17245	1.53085
F26B1.1		Unnamed protein	Unknown	ND	0.00698	1.65811	1.41534	1.17153
R02D3.5		Protein farnesyltransferase, alpha subunit/protein geranylgeranyltransferase type I, alpha subunit	Protein Degradation/Modification/Turnover	ND	0.00698	1.95035	1.59884	1.21986
Y71H9A.3	sto-4	Prohibitins and stomatins of the PID superfamily	Structure	Neuronal	0.00698	1.66114	1.44685	1.1481
C14C10.5		Proteasome activator complex subunit	Protein Degradation/Modification/Turnover	Pharyngeal	0.00706	1.99724	1.70956	1.16828
F45G2.9		Cell division protein FtsJ	Transcription/DNA/RNA processing	ND	0.00706	1.72101	1.32558	1.29831
F57B9.1		Pyridoxamine-phosphate oxidase	Metabolism	ND	0.00706	2.17867	1.92611	1.13112
C42C1.14	rpl-34	60s ribosomal protein L34	Translation	Ubiquitous	0.00719	1.88755	1.47403	1.28053
F15E11.1		Unnamed protein (increased in e1370)	Unknown	ND	0.00719	1.40577	2.83333	-2
T11G6.5		Unnamed protein	Unknown	ND	0.00719	1.79323	1.32011	1.3584
ZC155.1	nex-1	Annexin	Stress/Defense/Cell Death	Pharyngeal, Gonadal, Germline	0.00719	2.70828	2.04854	1.32205
T09B4.7		Casein kinase (serine/threonine/tyrosine protein kinase)	Signaling	ND	0.00731	2.05277	1.41904	1.44659
Y57E12AL.1		Tumor differentially expressed (TDE) protein; serine incorporator 1	Metabolism	ND	0.00749	2.16713	1.79884	1.20474
C06E7.6	spe-27	Required for sperm activation	Unknown	ND	0.00771	1.73049	1.33994	1.29146
Y76A2A.1	tag-164	Unnamed protein	Unknown	ND	0.00771	2.98569	1.65766	1.80114
ZK1290.9	fbxa-224	F-box containing protein	Unknown	ND	0.00771	1.52241	1.1378	1.33803
ZK632.5		Unnamed protein	Unknown	ND	0.00771	1.73998	1.50844	1.15349
C25D7.2		Unnamed protein	Unknown	ND	0.00775	1.7574	1.55075	1.13326
F36A2.7		Unnamed protein	Unknown	ND	0.00775	1.84178	1.47671	1.24722
F53B2.5		Karyopherin (importin) alpha	Unknown	ND	0.00775	2.65757	1.70541	1.55831
F53F4.10		NADH:ubiquinone oxidoreductase, NDUFV2/24 kD subunit	Metabolism	Mitochondrial	0.00775	1.92935	1.57455	1.22533
H32C10.2	lin-33	Unnamed protein	Unknown	ND	0.00775	1.60963	1.20762	1.33289
T01C3.9		Unnamed protein	Unknown	ND	0.00775	2.1878	1.82875	1.19634
T24H10.6	dyrb-1	Dynein-associated protein Roadblock	Signaling	ND	0.00775	2.18824	1.66402	1.31503
Y116A8C.32	sfa-1	Splicing factor 1/branch point binding protein (RRM superfamily)	Transcription/DNA/RNA processing	ND	0.00775	2.00641	1.67559	1.19744
ZK652.4	rpl-35	60S ribosomal protein L35	Translation	ND	0.00775	2.37723	1.80521	1.31687
F45D11.14		Uncharacterized protein	Unknown	Hypodermal, Intestinal	0.00784	6.86803	13.0106	-2
R07H5.9		Uncharacterized protein	Unknown	ND	0.00784	1.3923	1.07229	1.29844
Y116F11A.4		Pseudogene	Unknown	ND	0.00784	1.59776	1.10699	1.44334
Y37H2A.6	fbxa-211	F-box containing protein	Unknown	ND	0.00784	1.31338	1.3471	no change
C14A4.8		Nematode specific	Unknown	ND	0.00812	2.44916	2.58491	-1.11
F35B3.5	pqn-34	Uncharacterized CH domain protein	Unknown	ND	0.00812	1.52721	1.4617	no change
B0024.1	col-149	Collagens (type IV and type XIII), and related proteins	Structure	ND	0.00832	2.16815	1.18359	1.83185
C05G6.2	nhr-76	C4-type Zn-finger	Transcription/DNA/RNA processing	Muscle, Intestinal	0.00832	1.24626	no change	1.24971
C29F9.3		Uncharacterized protein	Unknown	ND	0.00832	3.08872	1.68959	1.8281
F19B6.1		Armadillo/beta-Catenin/plakoglobin	Metabolism	Pharyngeal, Muscle, Hypodermal	0.00832	1.77778	1.60821	1.10544
F26F4.5		Unnamed protein	Unknown	ND	0.00832	1.36932	1.22959	1.11364
F56D12.5	vig-1	RNA-binding protein orthologous to Drosophila VIG	Transcription/DNA/RNA processing	Ubiquitous	0.00832	2.48331	1.98346	1.25201
K08E4.1	spt-5	RNA polymerase II transcription elongation factor DSIF/SUPT5H/SPT5	Transcription/DNA/RNA processing	Pharyngeal	0.00832	1.78723	1.37423	1.30053
T02C12.3		RNA polymerase III transcription factor (TF)IIIC subunit	Transcription/DNA/RNA processing	ND	0.00832	1.5	1.32452	1.13249
Y47G6A.20	rnp-6	Polypyrimidine tract-binding protein PUF60 (RRM superfamily)	Transcription/DNA/RNA processing	ND	0.00832	1.90713	1.31082	1.45491
ZK829.9		Permease of the major facilitator superfamily	Metabolism	ND	0.00832	2.57029	2.00414	1.28249
C17G10.4	cdc-14	Protein tyrosine phosphatase CDC14	Signaling	ND	0.00861	1.7038	1.2884	1.32241
E04A4.5		Mitochondrial import inner membrane translocase, subunit TIM17	Metabolism	Mitochondrial	0.00861	1.83527	1.37685	1.33295
F36A4.3		Unnamed protein	Unknown	ND	0.00861	1.85062	1.4607	1.26694
F54B3.2		Unnamed protein	Unknown	ND	0.00861	1.49761	1.26512	1.18377
F54H12.2		Unnamed protein	Unknown	ND	0.00861	1.44094	1.22587	1.17544
M01F1.5	hmit-1.3	Predicted transporter (major facilitator superfamily)	Channels/Transport	Neuronal, Intestinal	0.00861	2.24661	1.54233	1.45664
R12E2.12		Mitochondrial ribosomal protein MRP1	Translation	Mitochondrial	0.00861	2.32587	1.6534	1.40672
R144.2	pcf-11	mRNA cleavage and polyadenylation factor I/II complex, subunit Pcf11	Transcription/DNA/RNA processing	ND	0.00861	2.22386	1.50099	1.48159
T04A8.13		Unnamed protein	Unknown	ND	0.00861	1.71226	1.44553	1.18452
Y53H1A.2		Unnamed protein	Unknown	ND	0.00861	1.63936	1.34504	1.21883
Y76B12C.7	cpsf-1	mRNA cleavage and polyadenylation factor II complex, subunit CFT1 (CPSF subunit)	Transcription/DNA/RNA processing	ND	0.00861	1.42925	1.19483	1.1962
C32D5.3		Putative transmembrane protein cmp44E	Signaling	ND	0.00872	2.02241	1.55909	1.29717
C37H5.9	nas-9	Meprin A metalloprotease	Protein Degradation/Modification/Turnover	Hypodermal	0.00872	2.42408	1.8726	1.2945
JC8.5		Cytochrome c oxidase, mitochondrial	Metabolism	ND	0.00872	1.96501	1.5288	1.28533
K10C3.2		Regulator of ATP-sensitive K+ channels Alpha-endosulfine/ARPP-19 and related cAMP-regulated phosphoproteins	Unknown	ND	0.00872	2.86093	2.09913	1.36291
T27A8.1		Zinc carboxypeptidase	Protein Degradation/Modification/Turnover	ND	0.00872	1.55263	1.22069	1.27193
Y17G9B.3	cyp-31A3	Homolog of the human gene CYP7B1	Unknown	ND	0.00872	2.20024	1.73876	1.2654
ZK381.4	pgl-1	RNA-binding protein that contains a number of C-terminal RGG box motifs	Transcription/DNA/RNA processing	Germline	0.00872	1.99696	1.54717	1.29072
C24B5.2	spas-1	AAA+-type ATPase	Structure	Ubiquitous	0.00908	1.90728	1.66667	1.14437
D2013.8	scp-1	Cholesterol transport protein (Niemann-Pick C disease protein)	Unknown	ND	0.00908	1.5879	0.940273	1.68876
F52B5.6	rpl-25.2	60s ribosomal protein L23	Translation	ND	0.00908	1.96879	1.71311	1.14925
F54D8.3	alh-1	Aldehyde dehydrogenase	Metabolism	Mitochondrial, Intestinal, Neuronal	0.00908	2.26627	1.97831	1.14556
C06A5.7	unc-94	Tropomodulin and leiomodulin	Structure	Muscle	0.00951	1.62624	1.3785	1.17971
C36B1.9		Predicted E3 ubiquitin ligase	Protein Degradation/Modification/Turnover	ND	0.00951	1.33095	1.11133	1.19762
C43E11.8	exoc-7	Exocyst component protein and related proteins	Channels/Transport	ND	0.00951	3.09434	2.14487	1.44267
F10B5.8		Predicted cleavage and polyadenylation specificity factor (CPSF subunit)	Transcription/DNA/RNA processing	ND	0.00951	1.93917	1.46104	1.32725
F22D6.4	nduf-6	NADH:ubiquinone oxidoreductase	Metabolism	Mitochondrial	0.00951	2.33333	1.54298	1.51223
F43G6.9	patr-1	Yeast PAT1 related	Unknown	ND	0.00951	2.00512	1.5935	1.25831
R09H10.3		Transthyretin and related proteins	Unknown	ND	0.00951	2.03286	1.43377	1.41784
W04D2.1	atn-1	Ca2+-binding actin-bundling protein (actinin)	Structure	Pharyngeal, Muscle	0.00951	1.92748	1.54413	1.24826
B0495.4	nhx-2	Sodium/hydrogen exchanger protein	Channels/Transport	Intestinal	0.00968	1.90379	1.19151	1.59779
C09G4.5	mes-6	Transcriptional repressor EED/ESC/FIE	Transcription/DNA/RNA processing	Germline, Intestinal	0.00968	1.76413	1.56208	1.12935
F14D2.13	bath-28	BTB and MATH domain containing	Unknown	ND	0.00968	1.63486	1.52193	1.0742
F27C8.4	spp-18	Saposin-like	Unknown	ND	0.00968	2.19494	3.02091	-1.4
F45D11.4		Pseudogene	Unknown	ND	0.00968	5.85829	10.6374	-1.67
K04A8.1		Uncharacterized protein	Unknown	ND	0.00968	2.19816	1.33613	1.64516
R07B7.4		Monoxygenase	Metabolism	ND	0.00968	1.62425	1.10902	1.46459
W01C9.4		Reductases with broad range of substrate specificities	Metabolism	Mitochondrial	0.00968	1.89324	1.57708	1.20047
Y32F6A.3	pap-1	Poly(A) polymerase and related nucleotidyltransferases	Transcription/DNA/RNA processing	Intestinal, Muscle, Neuronal	0.00968	1.66965	1.44408	1.15621
Y71G12B.9	lin-65	Acts with the B class of synMuv genes to repress vulval induction	Unknown	ND	0.00968	1.8775	1.65181	1.13663
Bolded genes were tested by RNAi for suppression of the hypoxia resistance of e1370
