# Supplementary material for: Divergent Mechanisms Controlling Hypoxic Sensitivity and Lifespan by the DAF-2/Insulin/IGF-Receptor Pathway
Source: PLoS One. 2009 Nov 20;4(11):e7937. doi: 10.1371/journal.pone.0007937 (PMC2775958; doi:10.1371/journal.pone.0007937)
Supplement: Table S2 — Lifespan analysis of die gene RNAi knockdown. (0.03 MB XLS) [file pone.0007937.s002.xls]

## Sheet: Sheet1
Table S2. Lifespan analysis of die gene RNAi knockdown
RNAi Target	# animals	# censored	# deaths	Maximum Lifespan	Median Lifespan	Mean Lifespan	P-value*
L4440	120	4	116	19	15	13.8	NA
daf-2	120	9	111	36	18	19.4	< 0.0001
ZK262.8	120	20	100	19	13	12.8	0.8
F54D11.3	120	10	110	19	12	12.4	0.1
F54G2.1	120	11	109	19	15	13.6	0.4
srab-21	120	8	112	19	15	14.5	0.03
him-6	120	13	107	19	12	12.7	0.2
